# Supplementary material for: From Environmental Evidence to Biomarker Selection: A Structured Decision-Support Process for Human Biomonitoring Studies in Contaminated Sites
Source: Toxics. 2026 Jul 15;14(7):616. doi: 10.3390/toxics14070616 (PMC13416600; doi:10.3390/toxics14070616)
Supplement: Supplementary file 1 [file toxics-14-00616-s001.zip]

Archive with 1 entries (1 files):
- toxics-4349640-supplementary.pdf
